# Supplementary material for: AKR1C2 silencing promotes ferroptosis and inhibits proliferation, migration, and invasion in lung cancer cells
Source: PLoS One. 2025 Jun 18;20(6):e0325995. doi: 10.1371/journal.pone.0325995 (PMC12176218; doi:10.1371/journal.pone.0325995)
Supplement: S1 File — (XLSX) [file pone.0325995.s002.xlsx]

## Sheet: qRT-PCR
Relative expression of AKR1C2				Relative expression of AKR1C2
	BEAS-2B	A549		Blank	si-NC	si-AKR1C2_1	si-AKR1C2_2	si-AKR1C2_3
	1	1931.94		0.938647	1	0.220067	0.362765	0.275898
	1	1608.23		1.05707	1	0.178488	0.290657	0.254192
	1	2060.58		0.900023	1	0.172125	0.287565	0.235694
	1	1671.05		0.949124	1	0.168947	0.267258	0.198131
	1	2132.88
	1	2001.64
Relative expression of SLC7A11				Relative expression of GPX4				Relative expression of FTH1				Relative expression of ACSL4
	si-NC	si-AKR1C2_1			si-NC	si-AKR1C2_1			si-NC	si-AKR1C2_1			si-NC	si-AKR1C2_1
	1	0.370929			1	0.475065			1	0.714012			1	0.502178
	1	0.37534			1	0.70948			1	0.489123			1	0.440383
	1	0.448158			1	0.429454			1	0.557953			1	0.539779

## Sheet: WB
Relative protein level of AKR1C2				Relative protein level of AKR1C2
	BEAS-2B	A549			si-NC	si-AKR1C2_1
	1	158.364			1	0.486117
	1	32.8013			1	0.404898
	1	55.0839			1	0.379566
	1	82.6652			1	0.350891
	1	54.4747			1	0.362593
	1	47.526			1	0.341805
					1	0.52593
					1	0.223523
Relative protein level of SLC7A11				Relative protein level of GPX4				Relative protein level of FTH1				Relative protein level of ACSL4
	si-NC	si-AKR1C2_1			si-NC	si-AKR1C2_1			si-NC	si-AKR1C2_1			si-NC	si-AKR1C2_1
	1	0.519218			1	0.49383			1	0.62288			1	1.01763
	1	0.515264			1	0.350548			1	0.532529			1	1.00013
	1	0.658399			1	0.493726			1	0.500514			1	1.04584
	1	0.793272			1	0.163887			1	0.369713			1	0.832454
	1	0.646081			1	0.83104			1	0.469737			1	1.90334
	1	0.719039			1	0.511302			1	0.729735			1	0.970614
	1	0.601906			1	0.778267
					1	0.668998

## Sheet: CCK8
			Relative Proliferation
		si-NC			si-AKR1C2_1
	24	1	1	1	1	1	1
	48	1.39519	1.49058	1.23464	1.04771	1.02779	1.08025
	72	1.43719	1.51051	1.56596	0.72241	1.12392	0.980209

## Sheet: Wound healing
		Wound healing rate (%)
	si-NC	si-AKR1C2_1
	28.65	11.4
	23.05	18.21
	46.98	6.14
	35.47	18.94
	32.08	13.72
	29.13	11.22

## Sheet: Transwell
Migration cell number			Invasion cell number
si-NC	si-AKR1C2_1		si-NC	si-AKR1C2_1
368.111	153.4		244.4	145.714
149	100.2		247	129.2
312	137.4		442	208.667
368.4	207		404.4	94.6
146.8	85.4		518.429	282

## Sheet: MDA
MDA (nmol/mg protein)
si-NC	si-AKR1C2_1
4.42771	6.52009
4.44239	5.76092
4.97501	7.40078
4.28074	5.08095
2.29425	5.17714
3.67081	4.58967

## Sheet: Fe2+
Relative fluorescent intensity of Fe2+
si-NC	si-AKR1C2_1
0.520345	1.43684
1.40319	1.9969
1.17123	2.46794
1.23116	1.40865
1.35603	1.69213
0.761913	2.31699
1.50079	2.84705
1.04531	1.76114
0.603396	1.54985
0.548879	1.43735
0.857757	1.9446

## Sheet: ROS
Relative ROS level
Blank	si-NC	si-NC+Erastin	si-AKR1C2_1	si-AKR1C2_1+Erastin
1.03629	0.958659	1.23287	1.29466	1.67453
1.03629	1.07647	1.30893	1.28159	1.60805
1.00819	1.01603	1.22931	1.28789	1.50085
0.955523	0.850548	1.17197	1.03671	1.31815
0.972945	1.07115	1.39581	1.44312	1.80525
1.07141	1.26458	1.47188	1.77528	2.18333
0.953775	0.876487	1.58498	1.34048	2.03747
1.00187	1.04178	1.9621	1.75289	2.3109
